# Supplementary material for: Real Time Analysis of Bovine Viral Diarrhea Virus (BVDV) Infection and Its Dependence on Bovine CD46
Source: Viruses. 2020 Jan 17;12(1):116. doi: 10.3390/v12010116 (PMC7019258; doi:10.3390/v12010116)
Supplement: Supplementary file 1 [file viruses-12-00116-s001.zip]

Archive with 7 entries (7 files):
- Movie_1.avi
- Movie_2.avi
- Movie_3.avi
- movie_4.mov
- Movie_5.mov
- Movie_6.avi
- viruses-683406-SI.pdf
